# Supplementary material for: Advantages of Metabolomics-Based Multivariate Machine Learning to Predict Disease Severity: Example of COVID
Source: Int J Mol Sci. 2024 Nov 13;25(22):12199. doi: 10.3390/ijms252212199 (PMC11594300; doi:10.3390/ijms252212199)
Supplement: Supplementary file 1 [file ijms-25-12199-s001.zip]

Archive with 10 entries (10 files):
- Full Database 2.xlsx
- Supp Fig 1.pptx
- Supp Fig 2.pptx
- Supp Fig 3.pptx
- Supp Fig 4.pptx
- Supplementary data Tripod-Checklist.pdf
- Supplementary Table  2.xlsx
- Supplementary Table 1.pdf
- Supplementary Table 3.pdf
- Synthetic litterature review.pdf
