# Supplementary material for: Advantages of Metabolomics-Based Multivariate Machine Learning to Predict Disease Severity: Example of COVID
Source: Int J Mol Sci. 2024 Nov 13;25(22):12199. doi: 10.3390/ijms252212199 (PMC11594300; doi:10.3390/ijms252212199)
Supplement: Supplementary file 1 [file ijms-25-12199-s001.zip › Full Database 2.xlsx]

## Sheet: Clinical 
CLINICAL PARAMETERS																																											METABOLOMICS
Genre	Age	Ventilation	WBC	Hematocrite	packed_cell_volume	platelet_count	Neutrophil_pourcent	absolute_neutrophil_count	absolute_eosinophil_count	lymphocyte_pourcent	absolute_lymphocyte_count	monocyte_pourcent	NLR_neutrophil_lymphocyte_ratio	INR_international_normalised_ratio	activated_partial_thromboplastin_time_APTT	D_dimer	pH	sodium	chlore	Carboxyhemoglobin	methemoglobin	calcium	trou_anionique	BUN	albumin	bilirubine	LDH	high_sensitivity_cardiac_troponin_I	brain_natriuretic_peptide_precursor_NT_proBNP	CRP	procalcitonin	ferritin	blood_pressure	first_respiratory_rate	SpO2_levels	temperature	pulse	imc	PO2	FiO2	Horowitz_quotient_PaO2_FiO2_ratio		Putative compound	2-tert-Butyl-4-ethylphenol	Cefdinir	Alanyl-alpha-aspartylserylglycyl-alpha-glutamylglycyl-alpha-aspartylphenylalanylleucylalanyl-alpha-glutamylglycylglycylglycylvalylarginine	MFCD12031424	1,5-Bis(trimethylsilyl) 2-deoxy-3,4-bis-O-(trimethylsilyl)-L-threo-pentarate	1-Pentofuranosyl-2,4(1H,3H)-pyrimidinedione
																																											Putative Formula	C12 H18 O	C14 H13 N5 O5 S2	C63 H97 N19 O26	C26 H33 N O10	C17 H40 O6 Si4	C9 H12 N2 O6
																																											m/z	177.128	394.028	766.835	518.203	451.184	243.062
																																											RT [min]	4.008	2.987	2.801	2.746	2.59	2.425
0	66	0	1.8	7.4	22.7	59	73.6	1.32	0	13.2	0.24	13.2	5.5	1.1	28.3	2186.18	7.44249	133.049	101.973	0.40446	0.296382	1.11578	16	7.4	30.6	6.25112	437.996	60.3719	684	113	0.710334	3567	81	24	95	39.4	103	27	76.7537	41.387	226.926			117435	3.95177e+06	5.8607e+06	9.08324e+06	1.85196e+07	2.55094e+07
0	32	0	3.4	14.7	44.8	178	72.5	2.47	0	20.7	0.7	6.5	3.52857	0.9	33.8	650	7.41	133	97	0.9	0.3	1.1	18	7.3	42.9	7	616	37.1512	3037.8	21	0.197	3448	85	26	96	37.3	99	33	67	36	186			143614	3.19791e+06	3.64258e+06	5.32809e+06	1.07836e+07	1.51105e+07
0	60	0	20.7	16	47.8	291	92.7	19.19	0	4.5	0.93	2.6	20.6344	1.1	37.5	1520	7.48	131	102	0.8	0.1	1.17	19	4.4	35.2	8	438	13	208	159	0.247	1443.09	82	22	97	38	57	28	78	39	200			186530	2.59747e+06	5.17482e+06	6.08906e+06	1.12114e+07	1.81369e+07
1	58	0	6.1	15.3	16.5	276	77.1	4.7	0	16.4	1	6.5	4.7	1	30.7	270	7.53	132	94	0.717067	0.19405	1.14	15	4.9	43.1	4	195	13	5460.92	39	0.267591	266	87	20	96	36.1	75	28	60	30	200			142465	2.39338e+06	2.21717e+06	5.81152e+06	1.00098e+07	1.6208e+07
0	54	1	6.6	13.2	38	151	73.4	4.84	0	20.2	1.33	6.2	3.6391	1	40.1444	450	7.45	130	99	0.6	0	1.16	18	7	36.7	7	273	24.4263	66	78	0.135	1157	80	18	95	36.3	53	29.7	88	33	267			286754	316671	441134	786120	2.23839e+06	4.50692e+06
1	53	0	8.1	13.6	42.6	339	73.2	5.93	0.1	18.1	1.47	8.2	4.03401	1.1	33.2	620	7.46	134.326	100.617	0.625208	0.19437	1.15784	16	5.7	36.8	4	527	13	46	72	0.066	1307.28	77	18	97	36.9	76	36	70	33	212			134143	2.72755e+06	4.55012e+06	5.81885e+06	9.77773e+06	1.62965e+07
0	67	0	9.1	15.2	43.9	332	77.2	7.03	0	12.3	1.12	10.4	6.27679	1	35.4	450	7.45	134	100	0.7	0.2	1.07	16	8.7	37.1	8	470	14	32	26	0.149	3538	97	20	96	36.7	81	38	76	27	281			149744	3.17446e+06	5.38757e+06	5.85599e+06	1.08197e+07	1.80715e+07
0	47	1	8.3	15.3	44.2	318	82.5	6.85	0	10.5	0.87	7	7.87356	1.3	32.5	2410	7.45	133.811	101.39	0.650002	0.189072	1.16968	15	6.1	38	11	406.159	13	44	81.8771	0.144	1447.6	96	26	95	37.7	71	29.4	88	36	244			174407	3.14102e+06	5.17375e+06	5.75159e+06	1.07986e+07	1.78993e+07
0	82	1	32.7	3.9	13.7	42.1	72.9395	6.9476	0.265648	18.2022	1.66948	9.08558	6.99187	1	38.7	630	7.44	132.652	102.119	0.571287	0.215722	1.15454	11	3.9	34.2	7	419	24	410	40	0.114	2165	89	26	95	38.5	73	28.7	121	33	367			167220	1.77279e+06	6.16601e+06	6.34107e+06	1.18912e+07	1.73318e+07
0	68	1	7.4	12.8	38.2	116	83.7	6.19	0	9	0.67	7.3	9.23881	1	37.8	330	7.46	130	102	0.6	0.3	1.21	14	5.1	35.8207	6.64185	251	14	152	23	0.295715	344	92	18	95	38.2	83	24	58	30	193			118705	5.5034e+06	6.87561e+06	8.74423e+06	1.47274e+07	2.04381e+07
0	82	1	6.5	11.4	34.2	129	88.2	5.73	0	8	0.53	3.24	10.8	1.1	46.9	1590	7.42	131	96	0.6	0.3	1.04	22	29	30.5	4	484	227	70000	133	3.27	7112	99	20	97	38.7	83	27	69	21	329			119168	4.05396e+06	6.48935e+06	6.57942e+06	1.18723e+07	1.88538e+07
0	69	1	10.7	13.7	41.7	246.019	73.5	5.7	0.1	19.7	2.1	4.2	2.71	1.02376	41.2	450	7.44509	133.767	101.612	0.58793	0.216258	1.16934	12	5.8	35.3	5	389	18.324	783	28	0.193313	858	123	20	95	37.1	82	35	71.5881	31.464	227.02			206246	3.25895e+06	5.97515e+06	6.60436e+06	1.13836e+07	1.84898e+07
0	63	1	6.3	12	36.3	363	60.5	3.81	0.8	11.4	0.9	8.5	4.23	1.1	43	2550	7.44848	132.126	101.218	0.593423	0.188428	1.16658	16	5.8	36.2	8	242	26.9938	50	27	0.06	1379	105	24	99	36.7	64	28.2	86.5019	32.6826	244.868			126746	3.96874e+06	6.32889e+06	7.2182e+06	1.22728e+07	1.89971e+07
1	53	1	9.8	15.1	45.5	309	64.5	6.32	0.3	20.4	2	9.4	3.16	1	29.4	630	7.45237	136	101.177	0.773587	0.157267	1.16301	14	4.7	33	8	324	13	50	3	0.06	1155	89	22	97	37.3	82	39	52	21	248			169457	2.60234e+06	4.26917e+06	5.17871e+06	1.00704e+07	1.56485e+07
1	62	0	6.3	12.7	39.6	199	73.4	4.62	0	18	1.18	5.4	3.92	1.01683	35.7695	870	7.45	136	101	0.604833	0.208893	1.1607	15	5.6	37.4	5	212	22.4993	3242.87	55	0.18	983.841	89	20	97	37.5	77	33	72	21	185			123435	4.47966e+06	2.33079e+06	7.43436e+06	1.26434e+07	1.91989e+07
0	69	1	6.7	12.9	39.5	244	80.7	5.41	0	11.8	0.79	7.2	6.85	1	38.7	620	7.52	132	102	0.6	0.3	1.16656	14	8.2	33.5	6	377.072	18.4969	231	66	0.15	2464	89	20	94	36.9	60	28.4745	72	33	218			133155	4.16057e+06	5.75256e+06	7.01168e+06	1.22247e+07	1.87994e+07
1	63	1	6	15	45.7	169	63	5.13	0	12	0.63	8.2	8.14	1	37.8	620	7.45312	133.003	101.202	0.741347	0.169362	1.15841	16	4.4	32.8	7	362	13	167	73	0.132	2325	75	16	97	38	63	35.3	72.4692	32.2022	231.057			8825.4	490300	1.35015e+06	1.7022e+06	4.05145e+06	7.93301e+06
0	53	1	8.9	14.1	40.1	362	69.7	6.3	0.5	20.2	1.8	7.7	3.5	1	28.8	720	7.48	133.649	101.319	0.606887	0.187783	1.16491	15	8.1	39.6	9	352	16.8269	233.639	33	0.3	1440	79	16	96	36.8	77	29.4	95	36	271			151429	2.05844e+06	2.32696e+06	4.94317e+06	9.18736e+06	1.48874e+07
0	55	1	5.6	15	45.8	339	84	4.7	0	9.6	0.54	6.4	8.7	1.1	37	1090	7.47	134	101	1.8	0	1.13832	17	7.1	33.3	10	398	13	216	105	0.227	2940	103	18	95	36.9	77	28.4	72	27	267			138440	3.2101e+06	5.4814e+06	5.74227e+06	1.0968e+07	1.67365e+07
0	55	1	7.3	13	40.7	218	89.4	6.53	0.1	7	0.7	2.5	9.33	1	29	1840	7.49	132.709	100.768	0.61145	0.280488	1.15613	16	4.3	36	5	365	13	1858.14	117	0.09	629	79	24	96	37.8	84	30.5	58	27	215			168614	3.6038e+06	6.37529e+06	6.32485e+06	1.14122e+07	1.78705e+07
1	45	1	1.7	13	40.8	190	55	0.94	1	28	0.48	9	1.96	1.10175	37.3151	1390	7.44	136	105	0.2	0.3	1.17024	17	4	35.5011	7	398.48	31.7765	1568.65	72	0.122	1493.66	94	21.7993	95	37.4	71	20.4	82	36	228			165286	4.6414e+06	6.98608e+06	8.40983e+06	1.42533e+07	2.04261e+07
0	63	1	15.6	11.1	33.3	221	73.6	11.48	0.1	20.6	3.21	5	3.58	1	31	1400	7.44	133.815	101.898	0.512583	0.231608	1.15918	14	11	29.9	19	478	34	402	40	0.081	1534	90	20	95	37.1	78	30.2	73	30	243			131279	5.43161e+06	7.34835e+06	9.06454e+06	1.47388e+07	2.25397e+07
0	60	1	8.9	13.7	39.9	170	85.8	7.64	0	10.1	0.9	4.1	8.49	1.1	40.1	940	7.51	126	93	0.7	0.3	1.18882	15	4.9	35.8	8	326	30.4389	242	121	0.071	625	92	20	96	36	62	24.2	76	27	281			135870	239667	771347	1.97174e+06	2.51663e+06	5.93883e+06
0	51	0	7.7	4.69	43.3	267	81.9	6.31	0	12.8	0.99	5.2	6.37374	1	36.4	610	7.48	141	107	0.3	0.4	1.16	13	10	34.1	8.51528	507.391	28.6744	50	229	0.182	1914.75	108	19	90	37.8	106	29	56	80	70			96165.4	3.04876e+06	4.09689e+06	5.25672e+06	1.06873e+07	1.38283e+07
0	64	1	10.9	12.3	36.9	227	79.4	8.65	0	9	0.98	8.6	8.82653	1.1	36.3	660	7.39	136	105	0.3	0.4	1.11	16	14	31.1	4	476.749	31.3355	3295.08	144.201	0.397457	2605.57	85	29	99	36.6	64	46	136	50	272			107600	2.81578e+06	5.65323e+06	6.68858e+06	1.32327e+07	1.80174e+07
0	72	0	2.5	10.7	31.4	64	76.4	1.91	0	18.6	0.47	3.5	4.06383	1.3	46.9	760	7.47	133	105	0.3	0.3	1.15	17	9.5	31.2	6	477.409	47	1828	306	1.18	2340.68	78	23	94	37.9	77	36	58	90	64			131520	3.34179e+06	6.10263e+06	7.85035e+06	1.54329e+07	2.09014e+07
0	49	1	9.4	14.1	44	319	83.5935	7.82947	0.0200983	8.91351	0.838368	5.30009	11.7898	1	32.2	2390	7.39	141	106	0.3	0.4	1.16	15	8.4	31.8	6	514.097	22.3675	1645	185.906	0.415021	1941.19	84	32	93	38.3	89	44	70	60	117			141546	3.89718e+06	5.24994e+06	6.59162e+06	1.22835e+07	1.80433e+07
0	65	1	5.5	13.5	40.6	152	91.9	4.96	0	4.8	0.26	3.3	19.0769	1.2	44.9	2286.33	7.47	139	109	0.1	0.4	1.08	17	12	30.7	7	528.526	49.3479	4452.78	230.931	0.714378	2884.82	88	33	92	38.1	80	24	58	100	58			144683	2.54256e+06	4.43995e+06	5.29561e+06	1.03019e+07	1.54414e+07
0	44	0	10.5	12.8	37.9	282	90.4	9.49	0	5.6	0.59	2.8	16.0847	1.1	38.6	1760	7.41	131	98	0.3	0.4	1.04	18	5.5	31.9163	7.43112	481.123	13	74	440	0.591128	2817.7	77	29	94	38.4	83	35	83	57	146			148165	3.85993e+06	5.5055e+06	7.31683e+06	1.3494e+07	1.92968e+07
1	56	1	5.3	8.8	28	170	78.4	4.16	0	12.4	0.66	6	6.30303	1	34	2630	7.35	134	113	0.3	0.4	1.16	17	16	26.3	2	461.776	37.572	3980.04	172.549	0.745235	1704.69	91	35	96	38.3	59	42	87	60	145			87742.6	4.32754e+06	7.2981e+06	8.38269e+06	1.49892e+07	2.14681e+07
0	71	1	10.7	12.9	38.6	235	80.6409	7.52045	0.0421483	10.8154	0.990302	6.26944	8.08799	1	34.4	1440	7.42	130	99	0.3	0.4	1.19	14	8.8	32.8	9	421.316	15	67	109	0.418	1495.67	92	26	97	36.7	65	26	80	30	266			113992	1.96056e+06	4.26227e+06	5.03113e+06	9.869e+06	1.58674e+07
0	68	0	8.9	11.7	35.7	454	88.8	7.64	0	7.7	0.66	0.4	11.5758	1.1	47.1	940	7.45	140	109	0.2	0.2	1.2	13	13	36.2	12	470.231	20	754	135.176	0.408436	1589.66	91	20	96	37.5	60	33	84	70	120			133077	4.52685e+06	7.5781e+06	8.48235e+06	1.4872e+07	2.23066e+07
0	62	1	11.8	13.7	43.4	225	77.9	9.19	0	9.6	1.13	6.3	8.13274	1	31.6	3380	7.38	136	108	0.1	0.2	1.14	11	12	29.5	9	482.531	33.2116	3672.54	116.216	0.460223	2402.99	70	28	97	37.2	99	34	74	40	185			232439	3.68739e+06	6.27627e+06	7.31604e+06	1.36132e+07	2.09637e+07
1	74	0	11.7	13.2	39.9	261	87.9	10.28	0	3.5	0.41	5.9	25.0732	1.2	40	290	7.42	136	102	0.531683	0.269322	1.20966	13	7	33.5	5	254	29.0077	992	56	0.1	1336.73	88	18	92	36.8	58	24	92	51	180			72765.3	2.65145e+06	4.41427e+06	5.49401e+06	9.81738e+06	1.66368e+07
1	77	1	9.5	10.7	33.5	242	84.3	8.09	0	8.2	0.79	7.5	10.2405	1	33.5	1030	7.3	129	109	0.2	0.3	1.14	12	7.7	27.3	7	453.948	13	250	143	1.04	2362.86	75	32	98	36.7	50	31	76	45	169			201265	3.69363e+06	6.71491e+06	7.48155e+06	1.32702e+07	2.05089e+07
0	72	0	3.9	11.3	33.9	169	81.4	3.17	0	14.2	0.55	4.4	5.76364	0.9	63.2	2550	7.43	131	97	0.3	0.5	1.11	20	25	34.8	6.74457	499.705	82.3968	3626	97	2.64	3386.7	89	18	94	36.3	62	27	66	60	110			97068.5	4.50912e+06	6.0436e+06	8.01741e+06	1.26966e+07	1.98756e+07
0	56	0	8.2	12.1	36.7	416	79.0731	6.20062	0.178925	12.5984	1.02657	5.75659	7.68731	1.3	32.9	270	7.48	133	102	0.3	0.3	1.21	15	5.6	35.3202	6	363.826	13	318	54	0.252472	929.018	89	18	92	36.7	68	24	78	70	111			133266	2.219e+06	4.32788e+06	4.25938e+06	8.82333e+06	1.36306e+07
0	73	1	16.7	12.7	37.8	218	51.6	8.62	0	45.3	7.57	3	1.13871	1.1	35.1	790	7.42	132	102	0.2	0.3	1.17	16	7.3	32	11	364	13	196	109	0.171	1317	78	28	95	36.5	69	25	62	50	124			170290	3.36214e+06	2.99398e+06	5.64588e+06	1.11758e+07	1.80138e+07
1	70	0	9.4	13.7	42	151	81.2	7.63	0	14.8	1.39	3.8	5.48921	1.2	41.7	940	7.41	132.709	101.626	0.8	0.3	1.17669	15	4	32.6	8	428	13	634	165	0.162	865	105	21	97	36.6	69	43	59	51	116			129642	2.85763e+06	5.28547e+06	3.73338e+06	1.07523e+07	1.62185e+07
1	64	1	6.3	13.6	40.9	301	92	5.34	0	3.5	0.2	4.5	26.7	1.1	48.9	2635.32	7.43	125	109	0.1	0.3	1.36	13	8.8	30.7048	6	475.247	41.5302	3063.57	188.741	0.670076	2296.67	92	32	95	36.7	67	43	76	70	109			107038	3.02963e+06	4.56173e+06	7.21208e+06	1.25041e+07	1.85003e+07
0	64	0	11.5	10.4	29.9	291	84.7	9.74	0	8.3	0.95	6.9	10.2526	1	45.6	8860	7.52	128	100	0.3	0.3	1.08	14	4.8	29.2	7	467.134	71	342	154	0.660119	2861.5	75	20	95	37.7	88	32	90	50	180			79361.5	4.54252e+06	6.54456e+06	8.01737e+06	1.35853e+07	2.07316e+07
0	55	1	6.8	13.2	10.2	187	90.4	6.15	0	2.8	0.19	2.4	32.3684	1.3	44.7	1930	7.39	141	107	0.3	0.4	1.19855	13	11	27.5	10	488.643	44.699	5145.54	190.234	0.561117	2408.06	168	35	97	36.9	64	28	66	40	165			124315	1.74564e+06	2.29409e+06	3.60878e+06	6.81292e+06	1.20052e+07
0	68	1	16.5	10.7	32.5	259	88.1	14.54	0	1.8	0.3	4.9	48.4667	1.1	34.7	2925.69	7.48	145	108	0.8	0.3	1.1842	17	22	29.6	6	492.207	43.766	4486.19	174.754	0.934952	2324.32	78	30	93	38.2	60	29	82	60	137			154830	2.38539e+06	4.47785e+06	3.6766e+06	1.26193e+07	1.85458e+07
0	67	1	9	14.8	42.8	281	83.1	7.48	0.3	10.6	0.95	5.8	7.87368	1	32.9	1390	7.49	135	103	0.2	0.3	1.16882	18	6.9	37.3	16	743	15	270	166	0.232	1620.95	92	15	93	37.5	77	27	108	90	120			181871	1.30982e+06	2.50625e+06	2.77862e+06	5.82843e+06	1.0315e+07
0	65	1	16	12.4	39	418	79.2112	8.2751	0.09917	11.7124	1.20845	6.31531	8.63965	1.1	27	1490	7.43	133	102	0.2	0.2	1.16422	15	14	30	5	419.321	24.4764	1275.84	105.692	0.336044	1398.4	80	34	93	37.9	65	36	88	40	220			171583	3.65292e+06	6.77793e+06	6.37087e+06	1.18376e+07	1.83699e+07
1	94	0	7.4	12.1	35.2	260	74.6	5.52	1.5	10.7	0.79	12.2	6.98734	1.07648	38.3487	270	7.46861	133.718	101.796	0.592717	0.228985	1.17678	15	7	35.7438	6.18918	317.608	27.1436	1558	21	0.134	849.028	71	19.6061	93	37.3	93	26.3491	72.2964	33.2014	227.849			132964	4.67551e+06	5.80539e+06	6.84807e+06	1.35656e+07	2.14477e+07
0	80	0	6.6	17.1	52.6	168	80.8	5.33	0	22	0.73	8.1	7.30137	1.02357	56.8	770	7.44972	132.929	100.842	0.653522	0.186865	1.17085	18	21	34.5	6	409	43	163	35	0.463953	1360.78	85	20.5522	96	37	65	33.3	72.2169	35.2868	223.549			121037	725521	1.22496e+06	2.13544e+06	4.27339e+06	7.94927e+06
0	91	0	10.7	12.5	38.2	146	89.1	9.53	0	3.4	0.36	5.7	26.4722	1.11087	41.8141	2535.13	7.44271	134.672	101.64	0.564077	0.276192	1.20144	16	8.7	35.5	8	326	35.8371	4590	18	0.258255	1451.23	107	22.5943	90	37.4	105	18.3	71.5973	39.2452	197.551			157248	3.56839e+06	5.3044e+06	6.2232e+06	1.17681e+07	1.71646e+07
1	72	0	5.6	9.2	27.8	354	75.2	4.96	0.3	5.9	0.39	14.3	12.7179	1.1	37.8	2530	7.45141	133	103	0.1	0.1	1.16508	18	5.3	30.7	7	403.989	18	166	72	0.06	1534	117	23.0806	94	36.9	84	28.8562	70	30	233			132807	3.46258e+06	5.20197e+06	7.00238e+06	1.3734e+07	1.88295e+07
0	85	0	6.6	9	27.5	360	73.9	4.88	1.1	8.2	0.54	14.9	9.03704	1.03637	47.6083	3200	7.42662	132.378	101.853	0.39033	0.283148	1.13274	20	41	31.3	6	447.172	153	1331	65	1.19701	3104.98	92	23.7134	98	36.2	56	29.7068	81.7072	39.7083	225.814			158943	5.67569e+06	6.45789e+06	8.66484e+06	1.51061e+07	2.33701e+07
0	88	0	6.8	9.6	31.6	273	76.3	5.19	0	14.2	0.97	8.2	5.35052	1.03021	40.0618	940	7.45135	133.445	101.836	0.550585	0.272222	1.16519	15	9.9	29.7	7	278	42	3083	44	0.156	992	101	21.3423	96	37.7	93	18.7	71.0789	32.9914	229.436			136715	3.9424e+06	7.25881e+06	7.70995e+06	1.22224e+07	2.09482e+07
0	86	0	5.8	14.7	42.5	390	86.1	4.99	0	12.2	0.71	1.7	7.02817	1	79	1020	7.46554	132.949	99.3141	0.707595	0.207835	1.17922	18	9.7	36.7	17	321	30	846	22	0.102	633	111	19.4661	93	36	57	24.2	74.9277	37.2956	217.59			96542.6	4.33185e+06	7.71504e+06	8.1094e+06	1.36317e+07	2.28075e+07
1	86	0	8.6	14.2	43.5	284	67.4	5.8	0	19.3	1.66	8.8	3.49398	1.1	43.9	450	7.46305	133.774	100.115	0.632137	0.19132	1.16814	17	8	36.7856	7.00223	377.103	27.8817	2639	14	0.156364	974.59	112	19.7018	91	36.1	66	28.4191	72.0754	30	246.823			75805.3	1.67893e+06	5.12982e+06	6.07884e+06	1.19077e+07	1.74979e+07
1	85	0	7.8	10.7	35.2	271	73.9	5.76	0.3	17.7	1.38	7	4.17391	1.03302	37.4419	320	7.4557	133.649	101.598	0.601318	0.22047	1.16784	15	3.4	34.3	2	338.005	13	2883.52	42.09	0.217812	54	99	20.4351	94	38.1	94	37.3	74.6258	31.3809	245.2			102660	3.44381e+06	6.67127e+06	7.40731e+06	1.20353e+07	2.07574e+07
0	63	0	9.7	14.4	44.2	326	87	8.44	0	8	0.78	4.8	10.8205	1	33.7	20000	7.44606	132.989	101.623	0.467348	0.274948	1.16236	11	7.6	33.6058	4	417.368	28.8352	3453.92	28	0.325396	1210.58	77	22.45	93	35.6	83	29	78.6633	37.4404	202.898			204427	3.40287e+06	5.39703e+06	5.46169e+06	1.15484e+07	1.76885e+07
1	90	0	2.9	10	29.1	185	46.7	1.35	0	42.5	1.23	10.5	1.09756	1.1	39.3	1800	7.48	132	102	1.1	0.3	1.19	14	4.6	34.6618	7.5097	338.51	13	418	44	0.078	1212.05	86	21.842	97	36.9	64	26.5	68	30	227			217077	1.81715e+06	3.35801e+06	4.01136e+06	8.04399e+06	1.30424e+07
0	79	0	9.4	15.3	47.2	160	90	8.46	0	5.9	0.55	0.27	15.3818	1.1	38.1	970	7.46	140	105	0.6	0.2	1.17	20	12	33.4	8	686	26	17550	54	0.269	698	70	12	86	36.1	77	18.6	54	27	200			138592	492891	739551	806126	2.98372e+06	5.60011e+06
0	88	0	7.9	13.2	40.3	209	80.3	6.34	0.1	13.6	1.07	4.7	5.92523	1.1	45.1	1360	7.45	135.125	99.7714	0.617118	0.281387	1.13456	15	8.3	35.8	9	765	80	5777	43	0.267	3560	109	19.6079	91	37.4	60	27.4	69	27	256			124527	3.84451e+06	7.18388e+06	7.90776e+06	1.22152e+07	2.02863e+07
0	87	0	6	9.3	27.3	260	80.3	4.82	1.5	4.9	0.29	6.2	16.6207	1.10276	41.8344	2970	7.44004	133.696	102.821	0.358578	0.286847	1.18084	12	6.4	32.0635	6.9727	365.044	43.9519	2635.24	20	0.362539	799	96	24.5591	92	37.7	69	28.2	75.9262	41.7689	197.955			109513	4.48982e+06	8.39855e+06	8.72164e+06	1.51606e+07	2.50791e+07
1	97	0	9.4	15.2	47.6	187	79.3	7.45	0	12.1	1.14	6.8	6.53509	1.10562	40.644	410	7.49	135	96	0.8	0.1	1.24	14	12	35.3398	11	465.212	36.6146	6022.54	90	0.171	1434.13	84	19.6096	88	37.5	69	26	45	45	100			76170.7	3.80932e+06	5.9714e+06	6.79181e+06	1.24934e+07	1.98591e+07
1	88	0	2.7	15.5	48.1	122	65.7	1.77	0.7	21.4	0.58	11.8	3.05172	1	36.1	540	7.46345	134.632	100.708	0.76107	0.122567	1.16963	15	4.1	42.1	5	216	19	434	16	0.069	306	122	19.8393	91	37.5	83	26	69.2059	29.8846	259.043			136586	2.16248e+06	4.42308e+06	4.14805e+06	7.66277e+06	1.37605e+07
1	25	0	7	11	33.9	252	72.4	5.07	0	15.7	1.1	7.9	4.60909	1	49.4	1270	7.45316	132.663	100.502	0.574432	0.265048	1.16636	17	17	33.6	6	447	31	2739	15	0.23	294	133	20.9585	95	35.9	69	36.5	73.0627	34.451	225.199			152891	835708	5.06311e+06	5.312e+06	9.43785e+06	1.51642e+07
1	81	0	7.6	11.4	35.3	169	74.1	5.63	0.1	22	1.67	3.7	3.37126	1	32.9	740	7.46429	133.547	100.922	0.594815	0.206032	1.17023	15	6	39.8	4	253	15	212	38	0.15	168	89	19.7854	92	37.8	86	24	70.6491	31.5655	223.187			186495	5.13492e+06	6.85808e+06	8.62017e+06	1.4734e+07	2.0598e+07
0	85	0	4	16.4	49.8	119	59	2.36	0.3	32.1	1.28	7.8	1.84375	1	37.7	720	7.43	136	103	0.5	0	1.15286	17	12	37.7	9	253	16	120	11	1.1	469	123	21.3613	92	38.1	97	33	82	24	342			118787	250451	465345	517024	461356	499673
[truncated: 1,816 more columns]
