# Supplementary material for: Advantages of Metabolomics-Based Multivariate Machine Learning to Predict Disease Severity: Example of COVID
Source: Int J Mol Sci. 2024 Nov 13;25(22):12199. doi: 10.3390/ijms252212199 (PMC11594300; doi:10.3390/ijms252212199)
Supplement: Supplementary file 1 [file ijms-25-12199-s001.zip › Supplementary Table 2.xlsx]

## Sheet: varimpRF
Supplementary Table S2: Random Forest Model from the Bloodwork&Clinical database
Variable	Importance
SpO2_levels	2.70252
Horowitz_quotient_PaO2_FiO2_ratio	1.88514
first_respiratory_rate	1.65956
Age	1.33334
CRP	1.14188
absolute_lymphocyte_count	0.775263
albumin	0.660295
calcium	0.639718
WBC	0.583664
activated_partial_thromboplastin_time_APTT	0.563982
chlore	0.548181
LDH	0.541811
temperature	0.539592
brain_natriuretic_peptide_precursor_NT_proBNP	0.529501
sodium	0.471208
absolute_neutrophil_count	0.461643
monocyte_pourcent	0.43941
pH	0.398841
ferritin	0.337593
lymphocyte_pourcent	0.308883
bilirubine	0.307311
Hematocrite	0.293342
imc	0.283063
platelet_count	0.270701
BUN	0.266394
blood_pressure	0.247256
INR_international_normalised_ratio	0.243252
NLR_neutrophil_lymphocyte_ratio	0.211593
Carboxyhemoglobin	0.206442
D_dimer	0.206321
pulse	0.188258
Neutrophil_pourcent	0.185114
procalcitonin	0.175529
methemoglobin	0.159536
packed_cell_volume	0.149742
trou_anionique	0.124182
high_sensitivity_cardiac_troponin_I	0.119794
Genre	0.0931404
absolute_eosinophil_count	0.0674252
Random Forest Model from the full database
Variable	Importance
HILICpos_C82	0.223586
HILICneg_C213	0.199265
HILICpos_C211	0.142138
HILICpos_C210	0.135522
HILICpos_C87	0.117516
C18neg_C368	0.116073
C18pos_C221	0.112651
C18pos_C288	0.111743
C18pos_C132	0.105461
C18pos_C220	0.102087
HILICpos_C133	0.101897
C18neg_C549	0.100744
HILICneg_C122	0.0973788
HILICneg_C249	0.0955466
HILICneg_C116	0.0902517
C18pos_C507	0.0885405
C18pos_C277	0.0881621
HILICpos_C29	0.0874525
C18pos_C409	0.087188
C18neg_C414	0.0847065
Horowitz_quotient_PaO2_FiO2_ratio	0.0817041
HILICpos_C20	0.0814385
C18pos_C276	0.0797621
C18neg_C327	0.0778601
HILICpos_C26	0.0765669
C18pos_C673	0.0764757
C18neg_C569	0.0763913
HILICpos_C30	0.0762407
C18pos_C137	0.0745152
C18pos_C481	0.0742372
C18pos_C210	0.0728426
SpO2_levels	0.0724583
C18pos_C699	0.0710374
HILICpos_C106	0.0693872
C18pos_C163	0.0678413
C18neg_C400	0.0675692
C18pos_C319	0.0674142
C18pos_C361	0.0647976
C18neg_C337	0.0634613
HILICpos_C16	0.0632552
C18neg_C464	0.0624222
C18pos_C16	0.0616236
HILICpos_C11	0.0598389
C18pos_C274	0.0590135
C18pos_C308	0.0589548
C18pos_C40	0.0582371
C18neg_C119	0.0578545
first_respiratory_rate	0.0574794
HILICpos_C105	0.0563528
C18pos_C318	0.0562602
C18neg_C175	0.0560857
HILICneg_C186	0.0554255
C18pos_C311	0.0547563
C18pos_C611	0.0540203
C18pos_C139	0.0532233
C18neg_C334	0.0527969
HILICpos_C19	0.0513899
HILICneg_C117	0.050746
C18pos_C522	0.0507247
C18neg_C552	0.0506644
HILICneg_C110	0.0504453
C18pos_C683	0.0502644
C18pos_C421	0.049482
HILICpos_C21	0.0494798
C18neg_C72	0.0485085
C18neg_C145	0.0481742
C18neg_C475	0.0478491
C18neg_C452	0.0475707
C18neg_C574	0.0469575
C18pos_C57	0.0466876
HILICpos_C90	0.0466074
HILICpos_C23	0.0464278
HILICneg_C47	0.0459405
HILICpos_C25	0.0456711
HILICpos_C83	0.0456469
C18neg_C209	0.045621
HILICpos_C76	0.0453647
HILICpos_C6	0.0452959
C18pos_C33	0.045201
C18pos_C22	0.0451945
HILICpos_C145	0.0451864
C18neg_C420	0.0447193
HILICneg_C96	0.0446255
HILICpos_C89	0.0445062
HILICpos_C187	0.0442747
HILICneg_C291	0.0434468
C18pos_C306	0.0433233
C18neg_C532	0.043062
HILICpos_C15	0.0427253
C18neg_C579	0.0426505
C18pos_C229	0.0422506
HILICpos_C48	0.0422481
HILICneg_C155	0.0417787
C18pos_C50	0.0417616
C18neg_C7	0.0416921
C18pos_C273	0.0416703
HILICpos_C59	0.0415588
Age	0.040711
HILICpos_C85	0.0406711
C18pos_C164	0.0405875
HILICneg_C339	0.0404593
C18pos_C603	0.0403697
C18neg_C493	0.0400573
C18neg_C1	0.0399041
HILICpos_C177	0.039839
HILICneg_C262	0.0397094
HILICpos_C36	0.0396793
C18pos_C690	0.0393391
HILICpos_C8	0.0393075
C18pos_C519	0.0392294
HILICpos_C62	0.0391891
HILICpos_C97	0.0391047
C18pos_C466	0.0390776
C18pos_C41	0.0390644
C18neg_C422	0.038068
HILICpos_C17	0.0380263
C18pos_C449	0.0372131
C18pos_C255	0.0370389
HILICpos_C150	0.0368187
C18neg_C76	0.0367736
HILICneg_C241	0.0367662
C18pos_C162	0.0365854
C18pos_C555	0.036571
C18pos_C533	0.036041
C18pos_C639	0.0359813
HILICpos_C88	0.0359148
HILICneg_C348	0.0356491
HILICpos_C9	0.0353904
C18pos_C124	0.0351918
C18pos_C343	0.0351818
C18neg_C67	0.034448
C18pos_C465	0.0343854
C18neg_C125	0.0342987
HILICpos_C193	0.0342272
C18pos_C408	0.0342225
C18neg_C152	0.034222
C18neg_C348	0.0341496
HILICpos_C61	0.0339093
HILICneg_C11	0.0338441
C18pos_C359	0.033799
HILICpos_C4	0.0335076
HILICpos_C124	0.0333777
HILICneg_C141	0.0332084
HILICneg_C53	0.0329981
C18pos_C677	0.0329497
C18pos_C610	0.0325399
C18pos_C120	0.0324318
C18pos_C532	0.0323066
HILICpos_C14	0.0321383
HILICneg_C174	0.0317835
C18neg_C253	0.0315101
C18pos_C333	0.0314827
HILICpos_C32	0.0313866
C18pos_C191	0.0313515
HILICpos_C128	0.0312713
HILICneg_C259	0.0310199
C18pos_C316	0.0309225
C18neg_C273	0.0308748
HILICpos_C149	0.0306275
C18pos_C108	0.0305729
HILICpos_C95	0.030341
C18pos_C676	0.0302395
C18neg_C523	0.03001
C18neg_C227	0.0298075
C18neg_C25	0.0295799
HILICpos_C92	0.0295533
C18neg_C358	0.0289289
C18neg_C232	0.0288023
C18pos_C69	0.0284385
HILICpos_C201	0.0284349
HILICneg_C22	0.0282855
C18neg_C555	0.0282452
HILICneg_C212	0.0280504
C18pos_C433	0.0280372
HILICpos_C220	0.0279667
C18pos_C388	0.0278873
C18neg_C503	0.0278768
C18neg_C100	0.0277078
HILICpos_C121	0.0276896
C18neg_C371	0.0276404
C18neg_C454	0.0272437
C18neg_C304	0.0271887
HILICneg_C182	0.0271478
C18neg_C21	0.0270273
HILICpos_C137	0.0269706
C18pos_C731	0.0269262
HILICneg_C164	0.0268964
HILICneg_C15	0.0266946
HILICpos_C46	0.0266509
C18pos_C436	0.0265902
C18neg_C277	0.0264629
HILICpos_C41	0.0264553
HILICpos_C111	0.0264203
HILICpos_C2	0.0264196
HILICpos_C203	0.0263397
C18neg_C390	0.026222
HILICneg_C70	0.0255659
C18pos_C484	0.0255635
HILICpos_C3	0.0255383
C18neg_C12	0.0255259
C18pos_C626	0.0252726
C18pos_C516	0.0251712
C18neg_C527	0.0249603
C18pos_C335	0.0249438
C18neg_C29	0.0249435
HILICpos_C54	0.0248275
HILICpos_C104	0.0247844
C18pos_C654	0.0247665
HILICpos_C94	0.0245572
C18neg_C302	0.0243981
HILICpos_C35	0.0243061
C18neg_C110	0.0241375
C18pos_C479	0.0240854
C18pos_C74	0.0239941
HILICpos_C51	0.0239596
C18neg_C392	0.0239231
HILICneg_C137	0.023887
C18pos_C606	0.023799
HILICneg_C211	0.0237909
C18pos_C99	0.0237133
HILICpos_C39	0.0236553
HILICneg_C173	0.0236115
HILICneg_C337	0.0236062
C18pos_C693	0.0236035
HILICneg_C77	0.0235606
C18pos_C504	0.0234669
HILICpos_C152	0.023462
C18pos_C705	0.0234083
C18neg_C202	0.0233982
C18pos_C243	0.0233465
HILICneg_C69	0.0233037
HILICpos_C84	0.0232609
C18pos_C435	0.0232317
C18pos_C648	0.0231565
C18pos_C674	0.0231433
C18pos_C477	0.0230083
HILICpos_C64	0.0229936
HILICneg_C147	0.0229496
HILICneg_C26	0.0227501
C18neg_C166	0.0227142
C18neg_C276	0.0226401
C18pos_C744	0.0226018
C18neg_C447	0.0225454
C18pos_C17	0.0224338
HILICpos_C190	0.0222838
C18neg_C116	0.0222757
C18neg_C410	0.0222651
C18pos_C211	0.0222054
HILICpos_C98	0.0221936
C18pos_C152	0.022188
C18pos_C669	0.0221725
C18pos_C534	0.0220456
C18pos_C253	0.0219855
HILICneg_C180	0.0219505
HILICneg_C351	0.0219128
C18neg_C580	0.0218074
HILICpos_C199	0.0213694
C18neg_C559	0.0213345
C18pos_C401	0.0212907
C18neg_C582	0.0212549
C18pos_C32	0.0212427
C18pos_C493	0.0212251
C18pos_C84	0.0212099
C18pos_C672	0.021152
C18pos_C44	0.0210488
C18neg_C245	0.0210259
C18neg_C35	0.0210034
C18neg_C590	0.0209678
HILICpos_C12	0.0209553
C18pos_C627	0.0208116
C18neg_C15	0.0207934
HILICpos_C7	0.0207557
C18pos_C586	0.0207185
C18pos_C376	0.0205681
C18neg_C153	0.0203453
C18neg_C381	0.0203024
HILICneg_C207	0.020301
HILICpos_C10	0.0202464
C18pos_C635	0.0201485
C18neg_C436	0.0200083
C18neg_C86	0.0197869
C18neg_C412	0.0197807
C18neg_C466	0.0197477
HILICneg_C159	0.0197412
C18neg_C524	0.0197331
HILICneg_C261	0.0197121
C18neg_C319	0.019706
HILICneg_C297	0.0196943
HILICpos_C215	0.0196448
C18neg_C78	0.0196204
C18pos_C708	0.0196087
C18pos_C240	0.0195686
C18neg_C81	0.0194859
C18neg_C520	0.0194086
C18pos_C546	0.0194058
HILICpos_C185	0.019322
C18neg_C423	0.0192804
HILICneg_C340	0.0192791
C18pos_C1	0.0192624
C18neg_C252	0.0192418
HILICneg_C76	0.0192187
C18neg_C31	0.019204
C18pos_C186	0.0191777
C18neg_C595	0.0190701
C18pos_C116	0.0190558
C18neg_C361	0.0189826
HILICpos_C212	0.0189431
HILICpos_C13	0.0188883
HILICneg_C128	0.0187974
C18pos_C130	0.0187251
HILICneg_C80	0.0186614
HILICpos_C184	0.0186393
C18pos_C697	0.0185779
C18pos_C5	0.0184982
C18pos_C694	0.0184786
HILICneg_C9	0.0184495
HILICpos_C27	0.0183924
C18pos_C530	0.0183078
C18neg_C68	0.018122
C18pos_C414	0.0181089
C18neg_C473	0.0180996
HILICpos_C192	0.0180173
HILICpos_C56	0.0179939
C18neg_C497	0.017958
C18pos_C8	0.0179186
C18neg_C238	0.0178182
C18pos_C362	0.0177526
HILICpos_C28	0.0177105
HILICneg_C352	0.0176576
HILICpos_C50	0.0175268
C18pos_C181	0.0175113
C18neg_C296	0.0174689
C18pos_C97	0.0174639
C18pos_C482	0.0173666
C18neg_C409	0.0173522
C18pos_C661	0.0173308
C18pos_C521	0.017319
HILICneg_C48	0.0173038
C18neg_C442	0.0172869
C18neg_C310	0.0172567
HILICneg_C232	0.0172407
C18pos_C713	0.0170895
C18neg_C180	0.0170784
C18pos_C18	0.017061
HILICpos_C154	0.0170458
C18pos_C427	0.0169631
HILICpos_C34	0.0169587
C18pos_C420	0.0169504
C18neg_C308	0.0169308
C18pos_C743	0.0169068
HILICpos_C172	0.0167751
C18pos_C711	0.0167092
HILICneg_C59	0.0166763
C18pos_C692	0.0166438
C18pos_C161	0.016605
C18pos_C390	0.0165877
C18neg_C38	0.0165177
C18neg_C148	0.01649
HILICneg_C178	0.0164133
C18pos_C322	0.0163947
C18pos_C345	0.0163663
HILICneg_C236	0.0163469
C18pos_C64	0.016295
C18pos_C545	0.0162539
C18pos_C90	0.0162304
C18neg_C567	0.0160768
C18neg_C332	0.0160729
C18pos_C320	0.0160495
HILICpos_C114	0.0160165
C18pos_C279	0.0160111
C18neg_C9	0.0160083
C18pos_C325	0.0159646
HILICpos_C91	0.015963
C18pos_C168	0.0158607
HILICpos_C123	0.0158536
HILICneg_C344	0.015833
HILICneg_C115	0.0157746
C18neg_C219	0.0157426
HILICneg_C218	0.0157241
C18pos_C51	0.0156423
HILICneg_C197	0.0156372
HILICneg_C301	0.0156314
HILICpos_C217	0.0156234
HILICneg_C210	0.0156139
HILICneg_C285	0.0155989
HILICpos_C120	0.0155689
C18pos_C112	0.015524
C18neg_C347	0.0155122
HILICneg_C145	0.0154904
C18neg_C182	0.0154691
C18neg_C50	0.0154622
HILICneg_C166	0.0154215
HILICpos_C131	0.0153704
C18neg_C124	0.0153596
C18pos_C668	0.0153548
C18pos_C160	0.0153414
HILICneg_C90	0.0153094
HILICpos_C194	0.015204
C18neg_C592	0.0151976
C18pos_C538	0.0151002
C18pos_C621	0.0150978
C18neg_C499	0.0150679
methemoglobin	0.0150631
C18pos_C523	0.0150059
C18neg_C568	0.0148991
C18pos_C478	0.0148842
HILICneg_C165	0.0148099
HILICneg_C329	0.0147903
C18pos_C119	0.0147819
C18neg_C384	0.0147161
HILICneg_C44	0.0146945
C18pos_C728	0.0146514
C18neg_C576	0.0146477
C18pos_C212	0.0146199
HILICneg_C51	0.0146049
HILICneg_C172	0.0145816
C18pos_C331	0.0145611
HILICneg_C140	0.0145508
HILICneg_C251	0.014519
C18neg_C322	0.0144582
C18pos_C742	0.01443
C18neg_C589	0.0144232
C18neg_C261	0.0144128
HILICneg_C208	0.0143891
C18pos_C115	0.0143623
C18pos_C395	0.0143619
C18pos_C514	0.0143611
C18neg_C320	0.0143531
HILICneg_C269	0.0143308
C18pos_C636	0.0143304
C18neg_C229	0.0143116
C18neg_C197	0.0143064
HILICneg_C181	0.0143049
HILICneg_C62	0.0143004
C18pos_C556	0.0142578
HILICpos_C148	0.0142204
C18neg_C367	0.0141412
HILICneg_C322	0.014137
HILICneg_C100	0.0141284
HILICpos_C142	0.014126
C18pos_C525	0.0141104
C18pos_C490	0.0140306
C18pos_C391	0.0140127
C18pos_C707	0.0138979
C18neg_C228	0.0138895
C18neg_C254	0.0138892
C18neg_C139	0.0138559
C18pos_C413	0.0138556
C18pos_C529	0.0137547
C18pos_C461	0.0136635
C18pos_C121	0.0136609
C18neg_C101	0.0136482
C18neg_C177	0.0136092
C18neg_C128	0.0135915
C18neg_C424	0.013531
C18pos_C7	0.013531
C18neg_C37	0.0135209
C18neg_C419	0.0135091
C18neg_C40	0.0134728
C18pos_C261	0.0134406
C18neg_C494	0.0134089
C18pos_C450	0.0133907
C18neg_C537	0.0133842
C18pos_C575	0.013367
HILICneg_C2	0.0133575
C18neg_C326	0.01335
HILICneg_C41	0.0133432
C18pos_C94	0.0133383
C18pos_C469	0.0133073
C18pos_C397	0.0132907
HILICpos_C58	0.0132696
HILICpos_C173	0.0132399
C18pos_C281	0.0132157
C18pos_C462	0.0131976
HILICneg_C309	0.0131665
C18pos_C558	0.0130609
HILICpos_C200	0.0130492
C18neg_C351	0.0130295
HILICneg_C138	0.0130196
HILICpos_C112	0.0130015
C18neg_C16	0.0129922
C18pos_C440	0.0129505
HILICneg_C52	0.0129373
C18pos_C634	0.0129275
C18pos_C524	0.012889
C18pos_C394	0.0128319
C18neg_C457	0.0128018
C18neg_C22	0.0127884
C18pos_C93	0.0127843
HILICneg_C64	0.0127747
C18neg_C397	0.0127621
C18pos_C488	0.0127346
C18pos_C326	0.0127195
C18neg_C114	0.0127036
C18neg_C418	0.012699
C18pos_C604	0.0126967
C18pos_C566	0.0126954
C18pos_C282	0.012637
HILICpos_C109	0.0126351
C18pos_C196	0.0126125
HILICpos_C198	0.0126059
C18neg_C133	0.0125327
HILICpos_C218	0.0125314
C18neg_C239	0.012489
C18neg_C108	0.0124889
C18pos_C595	0.0124647
C18pos_C257	0.0124388
C18pos_C85	0.0124113
HILICneg_C217	0.0123891
C18neg_C174	0.0123154
C18neg_C13	0.0122919
C18neg_C299	0.0122701
C18pos_C187	0.0122696
HILICpos_C49	0.0122484
C18pos_C272	0.012207
HILICneg_C336	0.0121782
C18neg_C6	0.0120293
HILICneg_C307	0.0119824
C18pos_C6	0.0119745
C18pos_C581	0.0119154
C18pos_C125	0.0119135
C18pos_C127	0.0118907
C18pos_C652	0.0118685
C18pos_C88	0.0118544
C18pos_C498	0.0118477
HILICneg_C200	0.0118445
HILICneg_C89	0.0117853
C18pos_C109	0.0117342
C18neg_C455	0.0117152
HILICpos_C214	0.0116804
HILICneg_C248	0.0116789
C18pos_C344	0.0116512
C18pos_C428	0.0116346
C18pos_C280	0.0116162
C18neg_C526	0.0115549
HILICneg_C357	0.0115278
C18pos_C100	0.0115216
C18neg_C282	0.0115003
C18pos_C317	0.011429
HILICneg_C295	0.0114234
C18pos_C419	0.011382
HILICneg_C16	0.0112899
HILICneg_C153	0.0112794
HILICneg_C73	0.0112679
C18neg_C453	0.0112154
C18pos_C328	0.0112057
C18pos_C695	0.0112009
C18neg_C27	0.0111856
HILICpos_C60	0.0111664
C18neg_C214	0.0111399
C18neg_C183	0.0111376
C18pos_C660	0.0111152
C18neg_C168	0.0110967
C18neg_C217	0.0110554
HILICpos_C122	0.0110414
HILICneg_C234	0.0110232
C18pos_C264	0.011018
C18neg_C266	0.0110058
HILICneg_C171	0.0110017
C18pos_C738	0.0109524
HILICpos_C103	0.01091
HILICpos_C75	0.0108982
C18pos_C59	0.010882
C18neg_C485	0.0108657
C18neg_C338	0.0108649
HILICpos_C63	0.010833
C18pos_C47	0.0107878
HILICneg_C183	0.0107778
C18pos_C294	0.0107507
HILICneg_C38	0.0107269
C18neg_C85	0.0106625
C18neg_C408	0.010653
HILICneg_C162	0.0106388
HILICneg_C65	0.0106202
C18pos_C565	0.0105889
C18pos_C487	0.0105235
C18pos_C511	0.010511
WBC	0.0104677
C18pos_C260	0.0104411
C18pos_C182	0.0104357
C18pos_C218	0.0104201
HILICneg_C278	0.0104201
C18pos_C544	0.0103785
C18pos_C232	0.0103559
HILICneg_C203	0.0103439
C18neg_C530	0.0103416
HILICpos_C40	0.010292
C18neg_C387	0.0102887
LDH	0.0102347
HILICneg_C8	0.0102117
C18neg_C565	0.0102032
C18pos_C169	0.0101893
C18neg_C144	0.0101806
C18pos_C526	0.0101743
HILICneg_C224	0.0101489
C18neg_C103	0.0101271
C18neg_C199	0.0101239
CRP	0.0100968
HILICneg_C230	0.0100837
HILICpos_C31	0.0100726
HILICneg_C161	0.0100595
C18pos_C615	0.0100406
C18pos_C547	0.0100372
C18pos_C150	0.010033
HILICneg_C257	0.0100264
C18pos_C190	0.0100169
C18pos_C330	0.00998654
HILICpos_C147	0.00998443
HILICneg_C143	0.0099776
C18neg_C215	0.00997735
HILICneg_C101	0.00996378
HILICpos_C144	0.00994882
C18pos_C202	0.00990804
C18neg_C150	0.00989417
HILICpos_C86	0.00989267
C18neg_C480	0.00988786
C18pos_C422	0.00988268
C18neg_C271	0.00987617
HILICpos_C71	0.00983676
C18pos_C718	0.00982759
HILICneg_C86	0.00981785
HILICneg_C23	0.0097946
C18neg_C486	0.00978873
HILICneg_C27	0.00978841
C18neg_C173	0.00977516
HILICpos_C72	0.00976893
HILICneg_C81	0.00976126
C18pos_C612	0.00975439
HILICneg_C18	0.00974123
C18neg_C583	0.00972829
C18neg_C28	0.00972297
C18neg_C536	0.0097142
C18pos_C373	0.00970566
HILICneg_C326	0.00966064
HILICneg_C54	0.00966044
C18neg_C280	0.00965858
C18pos_C719	0.00964683
C18neg_C433	0.00961725
C18neg_C2	0.00960852
HILICneg_C283	0.00960152
HILICneg_C34	0.00958091
HILICneg_C267	0.00952991
C18neg_C498	0.00951788
HILICpos_C127	0.00950447
C18neg_C122	0.00950339
HILICpos_C135	0.00948667
HILICpos_C113	0.00947184
C18pos_C480	0.00942859
HILICneg_C310	0.00942811
C18pos_C70	0.00938897
C18pos_C647	0.00932997
C18neg_C581	0.00929168
C18neg_C375	0.00929143
C18pos_C290	0.00928597
HILICpos_C195	0.00926607
C18neg_C249	0.00924378
HILICpos_C164	0.00923102
C18pos_C222	0.00923062
C18neg_C260	0.00922806
C18neg_C181	0.00921421
C18pos_C378	0.00915032
HILICneg_C320	0.00914834
C18neg_C431	0.00914196
C18neg_C164	0.00913888
C18pos_C508	0.0090799
HILICneg_C239	0.00907452
C18pos_C594	0.00907126
HILICpos_C165	0.00906502
C18neg_C469	0.00904049
C18pos_C724	0.00895433
C18pos_C393	0.0089365
C18pos_C689	0.00890451
C18pos_C536	0.00889473
C18pos_C512	0.00889463
HILICneg_C202	0.00888599
C18pos_C629	0.00885696
HILICneg_C135	0.00885189
C18neg_C383	0.00883988
C18pos_C24	0.00883876
C18pos_C499	0.00883589
C18pos_C633	0.00883589
C18pos_C577	0.00883084
C18pos_C619	0.00881191
C18pos_C645	0.00876302
C18pos_C667	0.00875161
C18pos_C21	0.00873847
C18pos_C77	0.008725
C18pos_C642	0.00870771
C18neg_C339	0.00868056
HILICneg_C308	0.00864025
C18pos_C265	0.00861287
HILICpos_C67	0.00860379
C18neg_C540	0.0085959
C18neg_C563	0.00858068
C18neg_C251	0.00857454
C18pos_C350	0.00857304
HILICpos_C167	0.0085465
C18neg_C109	0.00853543
HILICpos_C68	0.00852619
C18pos_C227	0.00851901
C18neg_C518	0.00850507
C18neg_C393	0.00850102
HILICneg_C50	0.00848689
HILICneg_C354	0.00848568
C18pos_C134	0.00847166
C18pos_C238	0.00846984
HILICneg_C187	0.00843794
HILICneg_C219	0.0084335
C18neg_C195	0.00841801
C18neg_C491	0.00841369
C18neg_C250	0.00839129
C18neg_C75	0.00836429
C18neg_C234	0.00836003
C18neg_C403	0.00835511
HILICneg_C276	0.00833638
HILICneg_C104	0.00833098
C18neg_C364	0.00832962
C18pos_C75	0.00832142
C18pos_C10	0.00830693
HILICneg_C79	0.0082846
C18neg_C529	0.00828326
C18pos_C641	0.00827986
C18neg_C61	0.00826836
HILICneg_C325	0.00826193
C18neg_C178	0.0082603
C18pos_C223	0.00824279
C18neg_C538	0.00821051
C18neg_C482	0.0081788
C18pos_C292	0.00817502
HILICneg_C151	0.00817502
C18pos_C505	0.00817264
C18pos_C256	0.00817024
C18neg_C275	0.00816663
C18pos_C195	0.00816024
C18neg_C547	0.00815808
C18pos_C142	0.00814651
C18pos_C412	0.00813539
C18neg_C160	0.0081299
C18pos_C399	0.00810658
HILICneg_C306	0.00810155
HILICpos_C216	0.00810127
C18pos_C213	0.00808036
C18neg_C80	0.00807714
C18neg_C301	0.00804233
C18pos_C733	0.0080414
HILICpos_C158	0.00803513
C18pos_C304	0.00801249
C18pos_C23	0.00799167
HILICneg_C67	0.00796655
HILICneg_C66	0.00796402
C18pos_C527	0.00795778
HILICneg_C185	0.00793424
C18pos_C289	0.00791231
HILICneg_C255	0.00790385
C18pos_C537	0.00789451
HILICneg_C338	0.00789451
C18neg_C543	0.00785407
C18pos_C474	0.00782978
C18neg_C131	0.00781059
C18pos_C475	0.00778064
C18pos_C49	0.00776266
C18pos_C207	0.00774898
HILICpos_C37	0.00772941
HILICneg_C94	0.00772509
C18neg_C406	0.00772209
C18neg_C522	0.00770626
C18pos_C664	0.00770168
HILICpos_C42	0.00770168
C18neg_C142	0.00769801
C18pos_C145	0.00769077
C18neg_C516	0.00767959
HILICneg_C29	0.00765268
C18neg_C52	0.0076408
C18neg_C365	0.00763314
C18neg_C388	0.00759911
C18pos_C720	0.00757535
C18pos_C596	0.0075647
C18neg_C328	0.0075516
C18neg_C379	0.00754311
HILICneg_C10	0.00754109
HILICneg_C40	0.00753925
HILICneg_C184	0.00752251
C18pos_C183	0.00750453
C18neg_C87	0.00749529
C18neg_C342	0.00749019
HILICpos_C134	0.0074743
platelet_count	0.00747338
HILICneg_C144	0.0074671
C18neg_C541	0.00742199
C18neg_C268	0.00742091
C18neg_C137	0.00741828
C18pos_C609	0.00740546
C18neg_C207	0.00739731
C18pos_C467	0.00736577
C18neg_C73	0.00736174
C18pos_C336	0.00733488
HILICneg_C271	0.00732269
HILICneg_C28	0.00730981
C18pos_C135	0.00729129
HILICpos_C222	0.00727479
C18neg_C267	0.00725687
HILICneg_C347	0.00725426
C18pos_C270	0.00725415
HILICneg_C323	0.00723747
C18pos_C616	0.00722906
C18neg_C593	0.00721174
C18pos_C73	0.00717968
HILICpos_C55	0.0071766
HILICneg_C263	0.00717548
C18neg_C439	0.00716904
C18neg_C242	0.00716346
HILICneg_C68	0.00716346
HILICneg_C253	0.00713206
HILICneg_C246	0.00712107
C18neg_C416	0.00707684
C18pos_C341	0.00707307
C18neg_C360	0.00705723
C18pos_C310	0.00703316
C18pos_C369	0.00702179
HILICpos_C102	0.00700891
C18pos_C348	0.00699006
C18neg_C205	0.00698872
C18neg_C504	0.00697821
C18neg_C279	0.00696448
C18neg_C372	0.00694038
HILICneg_C98	0.00692676
C18neg_C481	0.00692464
HILICneg_C127	0.00691281
C18pos_C646	0.00686908
HILICneg_C176	0.0068644
C18pos_C155	0.00686177
C18neg_C216	0.00683923
C18neg_C309	0.00683849
C18pos_C60	0.00683849
C18pos_C464	0.00681509
HILICneg_C82	0.00680181
C18pos_C151	0.00679549
C18neg_C5	0.0067865
C18pos_C249	0.00677358
HILICpos_C130	0.00676887
HILICpos_C93	0.00676039
C18pos_C251	0.00675733
HILICpos_C126	0.00675262
HILICneg_C331	0.00674028
C18neg_C325	0.00673787
C18neg_C575	0.00673527
HILICpos_C161	0.00673527
HILICpos_C99	0.00670948
C18pos_C217	0.0067081
C18pos_C355	0.0066965
HILICneg_C119	0.00668035
C18pos_C141	0.00666364
C18pos_C110	0.00665019
C18pos_C553	0.00664853
C18neg_C441	0.00664853
C18pos_C389	0.00664853
C18neg_C172	0.00662894
C18neg_C587	0.00662302
C18pos_C557	0.00662167
absolute_neutrophil_count	0.00661699
HILICpos_C125	0.00660018
HILICpos_C163	0.00659731
C18neg_C192	0.00658251
C18pos_C735	0.00656326
pH	0.00655683
HILICneg_C199	0.00655683
HILICneg_C223	0.00654742
C18pos_C367	0.00654492
HILICpos_C116	0.00653468
HILICneg_C260	0.00653158
C18neg_C218	0.00652439
C18neg_C501	0.00651606
C18neg_C48	0.00651342
HILICpos_C197	0.00648664
HILICneg_C299	0.00647418
C18pos_C231	0.00647225
HILICpos_C108	0.00644799
HILICneg_C209	0.00644176
C18neg_C132	0.00643325
C18neg_C428	0.00641072
HILICneg_C17	0.0063967
HILICpos_C175	0.0063967
HILICpos_C101	0.00639112
HILICpos_C43	0.00634389
C18pos_C297	0.00633637
C18neg_C311	0.00632885
C18neg_C44	0.00631342
C18pos_C563	0.00631228
HILICneg_C75	0.00630747
C18neg_C459	0.0062738
C18pos_C4	0.00627215
C18neg_C427	0.00625254
C18pos_C298	0.00624172
HILICneg_C287	0.00622545
C18pos_C618	0.00621828
C18neg_C495	0.00621681
C18neg_C104	0.00621576
C18pos_C721	0.00620893
C18neg_C597	0.00616932
C18pos_C617	0.00614975
C18pos_C165	0.00613887
C18neg_C121	0.00613865
HILICneg_C318	0.00613803
absolute_lymphocyte_count	0.00613243
C18pos_C9	0.00611212
C18pos_C552	0.00610378
HILICpos_C118	0.00610378
C18pos_C377	0.00608243
C18pos_C296	0.0060567
C18neg_C369	0.00605387
HILICpos_C179	0.00602842
C18pos_C476	0.00602375
C18pos_C726	0.00600908
C18pos_C387	0.00600339
C18pos_C684	0.00599165
C18neg_C474	0.00599156
PO2	0.00598368
C18neg_C317	0.00595372
C18neg_C438	0.00595039
Hematocrite	0.00593619
C18neg_C55	0.00593423
C18pos_C492	0.00593423
HILICpos_C57	0.00593423
HILICneg_C222	0.00592324
C18pos_C725	0.00592324
HILICneg_C266	0.00590161
C18pos_C203	0.00588635
C18pos_C441	0.00585782
C18neg_C585	0.00585615
C18neg_C425	0.00585272
C18neg_C556	0.0058335
C18neg_C147	0.00582441
C18neg_C306	0.00582388
HILICneg_C160	0.00581767
C18neg_C551	0.00580236
C18pos_C709	0.00578221
C18neg_C257	0.00577232
C18neg_C411	0.00576662
C18pos_C502	0.0057635
C18pos_C303	0.00574943
HILICneg_C167	0.00574589
C18neg_C30	0.00574452
monocyte_pourcent	0.00574192
C18pos_C630	0.00574192
C18neg_C248	0.00572601
C18pos_C92	0.0057236
HILICneg_C5	0.00569055
HILICneg_C324	0.00568532
C18neg_C496	0.0056822
C18pos_C659	0.00567476
HILICpos_C223	0.00566636
C18neg_C395	0.00563117
C18pos_C239	0.00560614
C18pos_C307	0.00559923
HILICneg_C289	0.00557556
C18pos_C235	0.00555501
HILICneg_C19	0.0055485
C18neg_C222	0.00552605
HILICneg_C279	0.00552605
procalcitonin	0.00549653
HILICpos_C96	0.00546483
C18pos_C541	0.00545482
C18pos_C583	0.00538307
C18neg_C256	0.00537993
C18pos_C194	0.00537749
C18pos_C174	0.00532736
HILICneg_C231	0.00532146
HILICneg_C148	0.00530627
C18pos_C305	0.00529319
HILICneg_C303	0.00529319
C18neg_C82	0.00528036
C18neg_C127	0.00527326
HILICneg_C201	0.00524328
C18neg_C231	0.00524025
HILICpos_C22	0.00520678
C18neg_C91	0.0052019
HILICneg_C37	0.00520099
HILICpos_C74	0.00520099
C18pos_C445	0.00516931
C18pos_C471	0.00514501
C18pos_C550	0.0051375
C18neg_C221	0.00511553
C18neg_C502	0.00511553
HILICpos_C80	0.00508627
HILICpos_C18	0.00507308
C18neg_C479	0.00507009
C18pos_C283	0.00505829
C18neg_C117	0.0050567
C18neg_C70	0.0050544
C18pos_C736	0.00505183
C18neg_C321	0.00505051
C18neg_C203	0.00504553
C18neg_C292	0.00504029
C18pos_C732	0.00503953
HILICneg_C265	0.00503953
HILICneg_C102	0.00503677
HILICneg_C114	0.00503677
C18neg_C510	0.00502957
C18neg_C472	0.00502717
HILICneg_C107	0.0050218
C18pos_C87	0.00502127
C18pos_C2	0.00501191
C18neg_C331	0.00501191
C18neg_C161	0.00500799
HILICpos_C100	0.00499823
C18neg_C265	0.00499823
C18pos_C385	0.00498799
C18pos_C349	0.00496122
C18pos_C101	0.00495724
HILICpos_C132	0.00495435
C18pos_C372	0.00495131
C18pos_C410	0.00494519
C18pos_C424	0.00494054
C18neg_C237	0.00493758
HILICneg_C130	0.0049331
C18pos_C489	0.0049274
HILICneg_C270	0.00491666
C18pos_C176	0.00491233
HILICpos_C70	0.00491085
C18neg_C512	0.00489574
C18pos_C716	0.00489314
C18neg_C24	0.00488902
C18neg_C41	0.00487698
HILICneg_C341	0.00486649
C18pos_C439	0.00485544
C18pos_C423	0.00484952
HILICneg_C252	0.00483633
HILICpos_C207	0.0048353
C18neg_C356	0.0048353
C18neg_C544	0.0048353
C18pos_C184	0.0048353
HILICneg_C198	0.0048237
C18neg_C45	0.00481205
C18neg_C98	0.00481205
HILICneg_C188	0.00481205
C18neg_C140	0.00480574
C18pos_C225	0.00479937
C18pos_C582	0.00479937
C18neg_C272	0.00479692
C18pos_C447	0.00479113
C18neg_C8	0.00478106
HILICpos_C107	0.00476661
C18neg_C179	0.00476622
HILICneg_C30	0.00476303
C18neg_C18	0.00475975
C18pos_C201	0.00473235
HILICneg_C170	0.00473145
C18pos_C286	0.00473018
C18pos_C540	0.00473018
C18neg_C396	0.00472785
C18pos_C66	0.00469793
C18pos_C404	0.00469793
HILICneg_C99	0.00468851
C18neg_C432	0.00468786
C18pos_C36	0.00466438
C18pos_C651	0.00466261
HILICneg_C56	0.00466261
HILICneg_C191	0.00464894
C18pos_C79	0.00464189
C18pos_C268	0.00462478
C18neg_C341	0.00462375
C18neg_C155	0.00462375
HILICpos_C81	0.00462375
C18neg_C59	0.00462101
HILICneg_C43	0.00461898
C18pos_C154	0.00461551
C18pos_C622	0.00461551
C18neg_C47	0.00459353
C18pos_C374	0.00459353
HILICpos_C162	0.00457747
HILICpos_C213	0.00454866
C18pos_C188	0.00454799
HILICneg_C4	0.00453981
C18neg_C500	0.00453484
C18neg_C56	0.00453309
HILICneg_C109	0.00453309
HILICneg_C215	0.00453309
HILICpos_C33	0.00453309
C18pos_C734	0.00450055
HILICneg_C120	0.00448272
C18pos_C688	0.00447976
C18pos_C703	0.00447976
C18pos_C723	0.00446745
C18neg_C213	0.00445754
C18neg_C244	0.00445292
HILICneg_C214	0.00443766
C18pos_C122	0.00442084
C18pos_C12	0.00441976
C18pos_C663	0.00441976
HILICneg_C226	0.00441976
HILICneg_C247	0.00441976
HILICneg_C315	0.00441976
C18neg_C169	0.00438199
HILICneg_C88	0.00436688
C18pos_C451	0.00436166
C18pos_C455	0.00436166
Neutrophil_pourcent	0.00435177
C18neg_C105	0.00435177
HILICneg_C237	0.00430017
NLR_neutrophil_lymphocyte_ratio	0.00429691
C18pos_C543	0.00426899
HILICneg_C103	0.00426899
HILICneg_C1	0.00423873
HILICneg_C132	0.00423089
C18neg_C470	0.00421643
C18pos_C269	0.00419731
C18neg_C314	0.00415553
C18pos_C432	0.00415553
C18neg_C162	0.00413545
C18neg_C463	0.00409578
C18pos_C67	0.00409578
HILICneg_C118	0.00409578
C18neg_C193	0.00408331
C18pos_C68	0.00407978
C18neg_C357	0.00401702
HILICneg_C125	0.00401156
C18neg_C545	0.004009
C18neg_C584	0.00396552
C18pos_C510	0.00395746
C18pos_C193	0.00395615
C18pos_C691	0.00395615
HILICneg_C92	0.00395615
C18pos_C368	0.0038963
C18pos_C111	0.0038078
C18pos_C572	0.0038078
C18pos_C337	0.00379916
C18pos_C599	0.00376673
C18pos_C698	0.00376542
calcium	0.00376095
C18pos_C46	0.00375707
HILICpos_C5	0.00374304
HILICneg_C84	0.00373872
C18neg_C102	0.00371946
C18pos_C620	0.00371665
HILICneg_C106	0.00370202
C18neg_C460	0.00366451
HILICneg_C293	0.0036386
C18pos_C662	0.00362647
C18neg_C240	0.00358984
C18pos_C454	0.00350559
HILICpos_C189	0.00350351
C18neg_C71	0.00349696
HILICpos_C155	0.00348361
HILICpos_C129	0.00347537
C18pos_C54	0.00347431
HILICneg_C87	0.0034685
HILICneg_C112	0.0034676
C18pos_C500	0.00345851
HILICneg_C240	0.003456
C18neg_C471	0.00345321
C18pos_C548	0.0034522
C18neg_C291	0.00344599
C18pos_C649	0.00343939
HILICneg_C111	0.00343739
C18neg_C225	0.00343443
C18pos_C398	0.00343443
C18pos_C148	0.00343431
C18neg_C528	0.0034303
HILICneg_C78	0.00342702
C18pos_C166	0.00342317
HILICneg_C294	0.00342317
C18neg_C54	0.00342248
C18neg_C201	0.00341925
HILICpos_C38	0.00341908
C18neg_C531	0.00341493
C18neg_C514	0.00341454
C18pos_C679	0.00341446
HILICneg_C333	0.00341241
HILICneg_C312	0.00341144
C18pos_C167	0.00340457
C18neg_C571	0.00339982
C18pos_C352	0.00339982
HILICneg_C317	0.00339982
HILICpos_C206	0.00339628
HILICneg_C150	0.00339622
C18pos_C26	0.00339251
C18neg_C553	0.00338626
C18pos_C204	0.00338471
C18neg_C307	0.00338471
C18pos_C149	0.00338471
C18pos_C252	0.00337637
C18pos_C315	0.00337262
C18pos_C685	0.00336744
HILICneg_C358	0.00336744
D_dimer	0.0033662
C18neg_C43	0.00336204
C18neg_C353	0.00335785
C18neg_C130	0.00334751
C18pos_C678	0.00334751
C18neg_C399	0.003338
C18neg_C66	0.00333636
C18neg_C386	0.00333636
C18neg_C159	0.00333636
C18pos_C321	0.00333434
C18pos_C284	0.00333266
C18pos_C199	0.00332427
HILICneg_C126	0.00332427
C18pos_C456	0.00331168
C18pos_C301	0.00331113
HILICneg_C192	0.00331113
HILICpos_C188	0.00330916
C18pos_C128	0.00330439
C18neg_C33	0.00330268
Carboxyhemoglobin	0.00329679
C18neg_C294	0.00329679
C18neg_C129	0.00329679
C18neg_C398	0.00329679
C18pos_C597	0.00329679
HILICneg_C60	0.00329679
C18neg_C163	0.00328109
HILICneg_C124	0.00328109
HILICneg_C343	0.00328109
HILICneg_C335	0.0032703
C18neg_C208	0.00326383
C18pos_C425	0.00326383
HILICneg_C168	0.00326383
HILICneg_C195	0.00326383
C18neg_C492	0.00322353
C18pos_C170	0.00322353
C18pos_C380	0.00322353
C18pos_C491	0.00322353
C18pos_C549	0.00322353
C18pos_C569	0.00322353
HILICneg_C227	0.00322353
C18neg_C281	0.00322353
C18pos_C494	0.00321242
C18neg_C185	0.00319983
C18neg_C286	0.00319983
C18neg_C300	0.00319983
C18pos_C25	0.00319983
C18pos_C258	0.00319983
HILICneg_C196	0.00319983
C18neg_C146	0.00317316
C18neg_C118	0.00317316
C18pos_C314	0.00317316
C18pos_C416	0.00317316
C18pos_C443	0.00317316
HILICneg_C274	0.00317316
C18pos_C245	0.00314294
C18pos_C517	0.00314294
C18pos_C701	0.00314294
C18pos_C136	0.00311983
C18pos_C371	0.00311339
C18neg_C111	0.00310841
C18pos_C327	0.00310841
C18pos_C379	0.00310841
C18neg_C157	0.00309459
HILICpos_C138	0.00309459
C18neg_C167	0.00307571
C18neg_C315	0.00306855
C18neg_C430	0.00306855
C18pos_C71	0.00306855
C18pos_C403	0.00306855
HILICneg_C85	0.00306855
HILICpos_C47	0.00305254
HILICneg_C282	0.00302893
C18neg_C370	0.00302206
C18pos_C570	0.00300329
C18neg_C297	0.00297536
C18pos_C370	0.00297536
C18neg_C141	0.00297105
C18neg_C335	0.00296711
C18neg_C407	0.00291413
C18neg_C443	0.00291383
C18pos_C61	0.00291383
C18neg_C60	0.00290118
C18neg_C349	0.00290118
C18pos_C638	0.00290118
HILICneg_C250	0.00290118
HILICneg_C290	0.00290118
lymphocyte_pourcent	0.0028618
HILICneg_C300	0.00283318
HILICneg_C190	0.00282446
HILICpos_C66	0.00282446
C18neg_C570	0.00282059
C18pos_C98	0.00282059
C18pos_C644	0.00282059
HILICneg_C205	0.00282059
HILICpos_C157	0.00274252
C18neg_C380	0.00271985
C18neg_C591	0.00271985
C18neg_C352	0.00271985
C18neg_C20	0.00271985
C18pos_C13	0.00271985
C18pos_C14	0.00271985
HILICneg_C105	0.00271985
HILICneg_C229	0.00259623
C18neg_C483	0.00259034
C18neg_C382	0.00259034
C18pos_C224	0.00259034
HILICneg_C24	0.00259034
HILICneg_C83	0.00259034
HILICneg_C194	0.00259034
HILICneg_C258	0.00259034
C18neg_C578	0.00253277
C18pos_C446	0.00241765
C18pos_C637	0.00241765
C18neg_C84	0.00217588
C18pos_C259	0.00217588
C18neg_C200	0.00212753
C18neg_C329	0.00211544
C18pos_C739	0.00208797
C18pos_C383	0.00207227
C18pos_C632	0.002055
BUN	0.001991
HILICneg_C179	0.001991
C18neg_C434	0.00175657
C18neg_C508	0.00175657
C18neg_C336	0.0017528
C18pos_C96	0.0017528
C18pos_C266	0.0017528
C18pos_C592	0.00175071
C18pos_C608	0.00175071
C18pos_C628	0.00174848
HILICneg_C58	0.00174848
C18neg_C554	0.00174608
C18pos_C730	0.00174608
HILICneg_C305	0.00174608
HILICpos_C141	0.00174608
C18neg_C507	0.0017435
C18neg_C451	0.0017435
C18pos_C39	0.0017435
C18pos_C411	0.0017435
C18pos_C571	0.0017435
HILICneg_C13	0.0017435
HILICneg_C154	0.0017435
HILICneg_C314	0.0017435
C18neg_C354	0.00174071
C18neg_C511	0.00174071
C18pos_C126	0.00174071
C18pos_C576	0.00174071
C18neg_C107	0.00173769
C18neg_C295	0.00173769
C18neg_C462	0.00173769
C18pos_C30	0.00173769
C18pos_C437	0.00173769
C18pos_C657	0.00173769
HILICneg_C49	0.00173769
HILICneg_C91	0.00173769
HILICneg_C225	0.00173769
HILICpos_C73	0.00173769
HILICpos_C156	0.00173769
chlore	0.0017344
C18neg_C79	0.0017344
C18neg_C49	0.0017344
C18pos_C177	0.0017344
C18pos_C228	0.0017344
C18pos_C262	0.0017344
C18pos_C431	0.0017344
C18pos_C485	0.0017344
C18pos_C655	0.0017344
HILICpos_C146	0.0017344
C18neg_C189	0.00173082
C18neg_C259	0.00173082
C18pos_C102	0.00173082
C18pos_C179	0.00173082
C18pos_C247	0.00173082
C18pos_C271	0.00173082
HILICneg_C134	0.00173082
HILICneg_C342	0.00173082
HILICpos_C45	0.00173082
HILICpos_C183	0.00173082
packed_cell_volume	0.00172689
C18neg_C509	0.00172689
C18pos_C515	0.00172689
C18pos_C562	0.00172689
HILICneg_C21	0.00172689
HILICneg_C334	0.00172689
pulse	0.00172257
C18neg_C188	0.00172257
C18neg_C93	0.00172257
C18pos_C20	0.00172257
C18pos_C81	0.00172257
C18pos_C180	0.00172257
C18pos_C244	0.00172257
C18pos_C263	0.00172257
C18pos_C717	0.00172257
HILICneg_C46	0.00172257
C18neg_C11	0.0017178
C18neg_C323	0.0017178
C18neg_C426	0.0017178
C18neg_C113	0.0017178
C18pos_C147	0.0017178
C18pos_C171	0.0017178
C18pos_C219	0.0017178
C18pos_C230	0.0017178
C18pos_C347	0.0017178
HILICneg_C133	0.0017178
C18neg_C333	0.0017125
C18neg_C226	0.0017125
C18neg_C542	0.0017125
C18neg_C560	0.0017125
C18pos_C43	0.0017125
C18pos_C76	0.0017125
C18pos_C118	0.0017125
C18pos_C392	0.0017125
C18pos_C496	0.0017125
C18pos_C614	0.0017125
HILICneg_C36	0.0017125
HILICneg_C206	0.0017125
HILICneg_C235	0.0017125
HILICneg_C272	0.0017125
HILICneg_C353	0.0017125
HILICpos_C153	0.0017125
C18neg_C394	0.00170658
C18neg_C564	0.00170658
C18neg_C255	0.00170658
C18neg_C289	0.00170658
C18neg_C274	0.00170658
C18neg_C284	0.00170658
C18pos_C86	0.00170658
C18pos_C95	0.00170658
C18pos_C236	0.00170658
C18pos_C470	0.00170658
C18pos_C531	0.00170658
C18pos_C551	0.00170658
HILICpos_C117	0.00170658
C18neg_C359	0.00169991
C18neg_C458	0.00169991
C18neg_C83	0.00169991
C18pos_C172	0.00169991
C18pos_C324	0.00169991
C18pos_C339	0.00169991
C18pos_C675	0.00169991
C18pos_C712	0.00169991
HILICneg_C3	0.00169991
HILICneg_C32	0.00169991
HILICneg_C146	0.00169991
HILICneg_C152	0.00169991
HILICneg_C243	0.00169991
HILICneg_C275	0.00169991
HILICneg_C327	0.00169991
HILICpos_C204	0.00169991
C18neg_C546	0.00169235
C18neg_C421	0.00169235
C18neg_C32	0.00169235
C18pos_C11	0.00169235
C18pos_C143	0.00169235
C18pos_C299	0.00169235
C18pos_C442	0.00169235
C18pos_C588	0.00169235
HILICneg_C12	0.00169235
HILICpos_C119	0.00169235
FiO2	0.00168372
C18neg_C519	0.00168372
C18neg_C467	0.00168372
C18pos_C34	0.00168372
C18pos_C209	0.00168372
C18pos_C215	0.00168372
C18pos_C338	0.00168372
C18pos_C448	0.00168372
C18pos_C539	0.00168372
C18pos_C578	0.00168372
C18pos_C613	0.00168372
HILICneg_C25	0.00168372
HILICpos_C79	0.00168372
HILICpos_C176	0.00168372
C18neg_C223	0.00167376
C18neg_C313	0.00167376
C18neg_C350	0.00167376
C18neg_C64	0.00167376
C18pos_C91	0.00167376
C18pos_C254	0.00167376
C18pos_C356	0.00167376
imc	0.00166213
C18neg_C95	0.00166213
C18neg_C312	0.00166213
C18neg_C236	0.00166213
C18neg_C525	0.00166213
C18pos_C197	0.00166213
C18neg_C456	0.0016484
C18neg_C62	0.0016484
C18neg_C345	0.0016484
C18pos_C173	0.0016484
C18pos_C300	0.0016484
C18pos_C460	0.0016484
C18neg_C562	0.00163191
C18pos_C133	0.00163191
C18neg_C19	0.00162789
C18neg_C461	0.00161177
C18pos_C293	0.00161177
C18pos_C671	0.00161177
C18pos_C740	0.00161177
HILICpos_C78	0.00161177
C18neg_C377	0.00160681
HILICpos_C44	0.00160681
C18neg_C186	0.00159867
C18neg_C170	0.00159867
C18neg_C557	0.00158658
C18pos_C214	0.00158658
C18pos_C741	0.00158658
temperature	0.00158031
C18neg_C278	0.00158031
C18pos_C429	0.00155852
C18neg_C171	0.0015542
C18neg_C53	0.0015542
C18pos_C670	0.00153224
HILICpos_C136	0.00151103
C18pos_C656	0.00149992
Genre	0
absolute_eosinophil_count	0
INR_international_normalised_ratio	0
activated_partial_thromboplastin_time_APTT	0
sodium	0
trou_anionique	0
albumin	0
bilirubine	0
high_sensitivity_cardiac_troponin_I	0
brain_natriuretic_peptide_precursor_NT_proBNP	0
ferritin	0
blood_pressure	0
C18neg_C243	0
C18neg_C106	0
C18neg_C51	0
C18neg_C196	0
C18neg_C39	0
C18neg_C154	0
C18neg_C120	0
C18neg_C134	0
C18neg_C26	0
C18neg_C96	0
C18neg_C88	0
C18neg_C90	0
C18neg_C115	0
C18neg_C69	0
C18neg_C112	0
C18neg_C99	0
C18neg_C184	0
C18neg_C34	0
C18neg_C14	0
C18neg_C126	0
C18neg_C204	0
C18neg_C287	0
C18neg_C138	0
C18neg_C190	0
C18neg_C262	0
C18neg_C92	0
C18neg_C58	0
C18neg_C165	0
C18neg_C230	0
C18neg_C65	0
C18neg_C63	0
C18neg_C46	0
C18neg_C57	0
C18neg_C465	0
C18neg_C448	0
C18neg_C194	0
C18neg_C404	0
C18neg_C318	0
C18neg_C415	0
C18neg_C123	0
C18neg_C355	0
C18neg_C362	0
C18neg_C402	0
C18neg_C449	0
C18neg_C515	0
C18neg_C77	0
C18neg_C211	0
C18neg_C258	0
C18neg_C263	0
C18neg_C283	0
C18neg_C324	0
C18neg_C385	0
C18neg_C343	0
C18neg_C344	0
C18neg_C346	0
C18neg_C373	0
C18neg_C374	0
C18neg_C435	0
C18neg_C440	0
C18neg_C444	0
C18neg_C450	0
C18neg_C487	0
C18neg_C488	0
C18neg_C521	0
C18neg_C550	0
C18neg_C235	0
C18neg_C285	0
C18neg_C3	0
C18neg_C135	0
C18neg_C143	0
C18neg_C233	0
C18neg_C513	0
C18neg_C210	0
C18neg_C94	0
C18neg_C446	0
C18neg_C363	0
C18neg_C293	0
C18neg_C10	0
C18neg_C224	0
C18neg_C74	0
C18neg_C298	0
C18neg_C330	0
C18neg_C437	0
C18neg_C598	0
C18neg_C573	0
C18neg_C490	0
C18neg_C316	0
C18neg_C288	0
C18neg_C366	0
C18neg_C191	0
C18neg_C136	0
C18neg_C468	0
C18neg_C212	0
C18neg_C401	0
C18neg_C305	0
C18neg_C601	0
C18neg_C489	0
C18neg_C391	0
C18neg_C600	0
C18neg_C413	0
C18neg_C599	0
C18neg_C596	0
C18neg_C89	0
C18neg_C476	0
C18neg_C290	0
C18neg_C561	0
C18neg_C4	0
C18neg_C187	0
C18neg_C389	0
C18neg_C484	0
C18neg_C594	0
C18neg_C577	0
C18neg_C340	0
C18neg_C478	0
C18neg_C572	0
C18neg_C206	0
C18neg_C97	0
C18neg_C566	0
C18neg_C586	0
C18neg_C588	0
C18neg_C220	0
C18neg_C149	0
C18neg_C17	0
C18neg_C506	0
C18neg_C378	0
C18neg_C198	0
C18neg_C42	0
C18neg_C264	0
C18neg_C477	0
C18neg_C303	0
C18neg_C158	0
C18neg_C429	0
C18neg_C156	0
C18neg_C405	0
C18pos_C3	0
C18pos_C15	0
C18pos_C19	0
C18pos_C27	0
C18pos_C28	0
C18pos_C29	0
C18pos_C31	0
C18pos_C35	0
C18pos_C37	0
C18pos_C38	0
C18pos_C42	0
C18pos_C45	0
C18pos_C48	0
C18pos_C52	0
C18pos_C53	0
C18pos_C55	0
C18pos_C56	0
C18pos_C58	0
C18pos_C62	0
C18pos_C63	0
C18pos_C65	0
C18pos_C72	0
C18pos_C78	0
C18pos_C80	0
C18pos_C82	0
C18pos_C83	0
C18pos_C89	0
C18pos_C103	0
C18pos_C104	0
C18pos_C105	0
C18pos_C106	0
C18pos_C107	0
C18pos_C113	0
C18pos_C114	0
C18pos_C117	0
C18pos_C123	0
C18pos_C129	0
C18pos_C131	0
C18pos_C138	0
C18pos_C140	0
C18pos_C144	0
C18pos_C146	0
C18pos_C153	0
C18pos_C156	0
C18pos_C157	0
C18pos_C158	0
C18pos_C159	0
C18pos_C175	0
C18pos_C178	0
C18pos_C185	0
C18pos_C189	0
C18pos_C192	0
C18pos_C198	0
C18pos_C200	0
C18pos_C205	0
C18pos_C206	0
C18pos_C208	0
C18pos_C216	0
C18pos_C226	0
C18pos_C233	0
C18pos_C234	0
C18pos_C237	0
C18pos_C241	0
C18pos_C242	0
C18pos_C246	0
C18pos_C248	0
C18pos_C250	0
C18pos_C267	0
C18pos_C275	0
C18pos_C278	0
C18pos_C285	0
C18pos_C287	0
C18pos_C291	0
C18pos_C295	0
C18pos_C302	0
C18pos_C309	0
C18pos_C312	0
C18pos_C313	0
C18pos_C323	0
C18pos_C329	0
C18pos_C332	0
C18pos_C334	0
C18pos_C340	0
C18pos_C342	0
C18pos_C346	0
C18pos_C351	0
C18pos_C353	0
C18pos_C354	0
C18pos_C357	0
C18pos_C358	0
C18pos_C360	0
C18pos_C363	0
C18pos_C364	0
C18pos_C365	0
C18pos_C366	0
C18pos_C375	0
C18pos_C381	0
C18pos_C382	0
C18pos_C384	0
C18pos_C386	0
C18pos_C396	0
C18pos_C400	0
C18pos_C402	0
C18pos_C405	0
C18pos_C406	0
C18pos_C407	0
C18pos_C415	0
C18pos_C417	0
C18pos_C418	0
C18pos_C426	0
C18pos_C430	0
C18pos_C434	0
C18pos_C438	0
C18pos_C444	0
C18pos_C452	0
C18pos_C453	0
C18pos_C457	0
C18pos_C458	0
C18pos_C459	0
C18pos_C463	0
C18pos_C468	0
C18pos_C472	0
C18pos_C473	0
C18pos_C483	0
C18pos_C486	0
C18pos_C495	0
C18pos_C497	0
C18pos_C501	0
C18pos_C503	0
C18pos_C506	0
C18pos_C509	0
C18pos_C513	0
C18pos_C518	0
C18pos_C520	0
C18pos_C528	0
C18pos_C535	0
C18pos_C542	0
C18pos_C554	0
C18pos_C559	0
C18pos_C560	0
C18pos_C561	0
C18pos_C564	0
C18pos_C567	0
C18pos_C568	0
C18pos_C573	0
C18pos_C574	0
C18pos_C579	0
C18pos_C580	0
C18pos_C584	0
C18pos_C585	0
C18pos_C587	0
C18pos_C589	0
C18pos_C590	0
C18pos_C591	0
C18pos_C593	0
C18pos_C598	0
C18pos_C600	0
C18pos_C601	0
C18pos_C602	0
C18pos_C605	0
C18pos_C607	0
C18pos_C623	0
C18pos_C624	0
C18pos_C625	0
C18pos_C631	0
C18pos_C640	0
C18pos_C643	0
C18pos_C650	0
C18pos_C653	0
C18pos_C658	0
C18pos_C665	0
C18pos_C666	0
C18pos_C680	0
C18pos_C681	0
C18pos_C682	0
C18pos_C686	0
C18pos_C687	0
C18pos_C696	0
C18pos_C700	0
C18pos_C702	0
C18pos_C704	0
C18pos_C706	0
C18pos_C710	0
C18pos_C714	0
C18pos_C715	0
C18pos_C722	0
C18pos_C727	0
C18pos_C729	0
C18pos_C737	0
C18pos_C745	0
HILICneg_C6	0
HILICneg_C7	0
HILICneg_C14	0
HILICneg_C20	0
HILICneg_C31	0
HILICneg_C33	0
HILICneg_C35	0
HILICneg_C39	0
HILICneg_C42	0
HILICneg_C45	0
HILICneg_C55	0
HILICneg_C57	0
HILICneg_C61	0
HILICneg_C63	0
HILICneg_C71	0
HILICneg_C72	0
HILICneg_C74	0
HILICneg_C93	0
HILICneg_C95	0
HILICneg_C97	0
HILICneg_C108	0
HILICneg_C113	0
HILICneg_C121	0
HILICneg_C123	0
HILICneg_C129	0
HILICneg_C131	0
HILICneg_C136	0
HILICneg_C139	0
HILICneg_C142	0
HILICneg_C149	0
HILICneg_C156	0
HILICneg_C157	0
HILICneg_C158	0
HILICneg_C163	0
HILICneg_C169	0
HILICneg_C175	0
HILICneg_C177	0
HILICneg_C189	0
HILICneg_C193	0
HILICneg_C204	0
HILICneg_C216	0
HILICneg_C220	0
HILICneg_C221	0
HILICneg_C228	0
HILICneg_C233	0
HILICneg_C238	0
HILICneg_C242	0
HILICneg_C244	0
HILICneg_C245	0
HILICneg_C254	0
HILICneg_C256	0
HILICneg_C264	0
HILICneg_C268	0
HILICneg_C273	0
HILICneg_C277	0
HILICneg_C280	0
HILICneg_C281	0
HILICneg_C284	0
HILICneg_C286	0
HILICneg_C288	0
HILICneg_C292	0
HILICneg_C296	0
HILICneg_C298	0
HILICneg_C302	0
HILICneg_C304	0
HILICneg_C311	0
HILICneg_C313	0
HILICneg_C316	0
HILICneg_C319	0
HILICneg_C321	0
HILICneg_C328	0
HILICneg_C330	0
HILICneg_C332	0
HILICneg_C345	0
HILICneg_C346	0
HILICneg_C349	0
HILICneg_C350	0
HILICneg_C355	0
HILICneg_C356	0
HILICpos_C1	0
HILICpos_C24	0
HILICpos_C52	0
HILICpos_C53	0
HILICpos_C65	0
HILICpos_C69	0
HILICpos_C77	0
HILICpos_C110	0
HILICpos_C115	0
HILICpos_C139	0
HILICpos_C140	0
HILICpos_C143	0
HILICpos_C151	0
HILICpos_C159	0
HILICpos_C160	0
HILICpos_C166	0
HILICpos_C168	0
HILICpos_C169	0
HILICpos_C170	0
HILICpos_C171	0
HILICpos_C174	0
HILICpos_C178	0
HILICpos_C180	0
HILICpos_C181	0
HILICpos_C182	0
HILICpos_C186	0
HILICpos_C191	0
HILICpos_C196	0
HILICpos_C202	0
HILICpos_C205	0
HILICpos_C208	0
HILICpos_C209	0
HILICpos_C219	0
HILICpos_C221	0
